# Supplementary material for: Allele-Specific Down-Regulation of RPTOR Expression Induced by Retinoids Contributes to Climate Adaptations
Source: PLoS Genet. 2010 Oct 28;6(10):e1001178. doi: 10.1371/journal.pgen.1001178 (PMC2965758; doi:10.1371/journal.pgen.1001178)
Supplement: Table S1 — Derived allele frequencies of the RPTOR SNPs in the different human populations. (0.15 MB XLS) [file pgen.1001178.s005.xls]

## Sheet: Sheet1
Table S1: Derived allele frequencies of the RPTOR SNPs in the different human populations
population	rs4074302	rs8071962	rs4890025	rs7503219	rs10931	rs12943620	rs11869626	rs11657796	rs7213201	rs4453556	rs4561525	rs11650988	rs7212223	rs7216808	rs12601738	rs11868112	rs7224003	rs4073061	rs4890037	rs4889856	rs3923514	rs8075710	rs4627412	rs9911978	rs4890042	rs12937147	rs7209040	rs11871623	rs7226296	rs7215496	rs4889863	rs12951309	rs12949279	rs7210046	rs11653499	rs4890055	rs9890502	rs7503807	rs9903842	rs901065	rs8071015	rs999977	rs12940622	rs9900506	rs7212142	rs12939076	rs9906493	rs4889782	rs9889835
BantuN	0.863636	0.772727	0.272727	0	0.136364	0	0.863636	0.863636	0.363636	0.272727	0	0.136364	0	0	0.0454545	0.318182	0.681818	0.136364	0.0454545	0.272727	0	0.454545	0.363636	0.636364	0	0.0454545	0.318182	0	0.272727	0.681818	0	0.954545	0.863636	0.272727	0.181818	0.409091	0.318182	0.636364	0.272727	0.545455	0.363636	0	0.363636	0.818182	0.818182	0.0909091	0.0909091	0.1	0.863636
BantuS	0.75	0.6875	0.25	0.0625	0.125	0	0.75	0.75	0.3125	0.4375	0.0625	0.375	0.0625	0	0	0.125	0.5	0.0625	0.125	0.3125	0.0625	0.3125	0.5625	0.4375	0.0625	0.0625	0.375	0	0.375	0.6875	0	0.9375	0.875	0.25	0.3125	0.375	0.3125	0.5625	0.25	0.5	0.3125	0	0.3125	0.75	0.75	0	0.1875	0.125	0.5625
BiakaPygmies	0.863636	0.795455	0.227273	0.136364	0.0227273	0.0227273	0.840909	0.886364	0.5	0.113636	0.159091	0.0909091	0.181818	0.0227273	0	0.159091	0.772727	0.227273	0.0681818	0.181818	0	0.568182	0.340909	0.659091	0.0909091	0.227273	0.0909091	0.0227273	0.159091	0.5	0	0.818182	0.727273	0.25	0.0454545	0.318182	0.0454545	0.636364	0.340909	0.454545	0.0681818	0	0.340909	0.681818	0.613636	0	0.0227273	0.25	0.727273
Mandenka	0.909091	0.704545	0.136364	0	0.0909091	0	0.818182	0.795455	0.454545	0.545455	0.204545	0.340909	0.25	0.0227273	0.0227273	0.159091	0.636364	0.113636	0.204545	0.227273	0.0909091	0.272727	0.477273	0.522727	0.0454545	0.0454545	0.431818	0.0454545	0.431818	0.681818	0.0227273	0.977273	0.931818	0.272727	0.386364	0.409091	0.431818	0.454545	0.340909	0.431818	0.431818	0	0.545455	0.863636	0.795455	0.0227273	0.181818	0.0909091	0.727273
MbutiPygmies	0.653846	0.884615	0.0384615	0.0384615	0	0	0.961538	0.961538	0.192308	0.346154	0.0384615	0.307692	0.0384615	0	0.0384615	0.0769231	0.307692	0.0384615	0.384615	0.0769231	0	0.576923	0.423077	0.576923	0	0.269231	0.153846	0	0.0384615	0.653846	0	0.730769	0.730769	0.0769231	0.0384615	0.692308	0.384615	0.307692	0.0769231	0.115385	0.384615	0	0.384615	0.653846	0.846154	0	0	0.0769231	0.346154
San	1	1	0.5	0	0	0	1	1	0.1	0.4	0	0	0	0	0.4	0.4	0.9	0.1	0	0.1	0.5	0.5	0.3	0.7	0	0.1	0.1	0.1	0.2	0.9	0.3	0.9	0.7	0	0	0.3	0.2	0.4	0	0.3	0.2	0	0.3	0.7	0.3	0	0.3	0.3	0.6
Yoruba	0.904762	0.714286	0.238095	0	0.0952381	0	0.904762	0.809524	0.547619	0.547619	0.0714286	0.452381	0.0714286	0	0	0.119048	0.47619	0.0952381	0.166667	0.309524	0.047619	0.357143	0.452381	0.547619	0	0.0238095	0.404762	0.05	0.452381	0.666667	0.0238095	0.928571	0.857143	0.261905	0.333333	0.52381	0.261905	0.428571	0.357143	0.595238	0.309524	0	0.357143	0.761905	0.904762	0.0238095	0.119048	0.047619	0.684211
Amhara_low	0.636364	0.816667	0.411765	0.132353	0.279412	0.220588	0.602941	0.794118	0.176471	0.5	0.176471	0.191176	0.220588	0.0441176	0.132353	0.426471	0.779412	0	0.220588	0.470588	0.161765	0.0441176	0.676471	0.323529	0.0588235	0.161765	0.514706	0	0.558824	0.823529	0.161765	0.882353	0.647059	0	0.367647	0.191176	0.382353	0.397059	0	0.294118	0.382353	0.0441176	0.588235	0.588235	0.617647	0.0909091	0.0147059	0.279412	0.926471
Kung_Vasekela	0.75	0.818182	0.386364	0.0681818	0.136364	0	0.75	0.840909	0.340909	0.227273	0.0454545	0.136364	0.0681818	0	0.0454545	0.25	0.681818	0.113636	0.0454545	0.386364	0	0.5	0.386364	0.613636	0	0.113636	0.204545	0.0681818	0.159091	0.522727	0.0227273	0.75	0.590909	0.204545	0.0227273	0.318182	0.136364	0.568182	0.136364	0.431818	0.204545	0.0227273	0.272727	0.75	0.590909	0.0952381	0.0909091	0.272727	0.833333
Luyha	0.814286	0.75	0.260563	0.056338	0.0774648	0.056338	0.830986	0.894366	0.528169	0.450704	0.0985915	0.274648	0.147887	0.0357143	0.0704225	0.211268	0.661972	0.0857143	0.084507	0.338028	0.056338	0.373239	0.464789	0.535211	0.00704225	0.105634	0.288732	0.0492958	0.301471	0.626761	0.0422535	0.887324	0.816901	0.253521	0.204225	0.401408	0.225352	0.471831	0.267606	0.478873	0.225352	0.0140845	0.401408	0.774648	0.788732	0.0140845	0.084507	0.135714	0.78169
Masaai	0.75	0	0.327869	0.114754	0.155738	0.139344	0.713115	0.852459	0.204918	0.409836	0.131148	0.188525	0.147541	0.00819672	0.0901639	0.385246	0.762295	0.0327869	0.131148	0.401639	0.0819672	0.147541	0.622951	0.377049	0.0655738	0.163934	0.442623	0.00819672	0.467213	0.696721	0.0655738	0.852459	0.688525	0.122951	0.336066	0.336066	0.344262	0.45082	0.139344	0.393443	0.344262	0.0491803	0.491803	0.655738	0.721311	0.0737705	0.114754	0.155738	0.754098
Adygei	0.852941	0.558824	0.470588	0.235294	0.235294	0.264706	0.5	0.852941	0.323529	0.529412	0.176471	0.0882353	0.470588	0.294118	0.235294	0.411765	0.882353	0	0.205882	0.558824	0.294118	0	0.676471	0.323529	0.0294118	0.205882	0.470588	0	0.441176	0.764706	0.323529	0.764706	0.5	0	0.176471	0.176471	0.176471	0.5	0	0.411765	0.176471	0.0882353	0.5	0.470588	0.352941	0.235294	0	0.558824	1
Basque	0.8125	0.625	0.375	0.145833	0.229167	0.104167	0.458333	0.791667	0.166667	0.5625	0.125	0.229167	0.291667	0.145833	0.1875	0.4375	0.729167	0	0.125	0.583333	0.1875	0	0.770833	0.229167	0.0416667	0.145833	0.625	0.625	0.625	0.625	0.625	0.625	0.625	0.625	0.625	0.625	0.625	0.625	0.625	0.625	0.625	0.625	0.625	0.625	0.625	0.625	0.625	0.625	0.625
Bergamo	0.75	0.590909	0.375	0.125	0.25	0.375	0.625	0.875	0.166667	0.583333	0.208333	0.0833333	0.375	0.166667	0.333333	0.5	0.875	0	0.208333	0.625	0.291667	0	0.708333	0.291667	0	0.291667	0.416667	0	0.416667	0.708333	0.291667	0.708333	0.541667	0	0.25	0.0416667	0.25	0.458333	0	0.333333	0.25	0.125	0.541667	0.625	0.291667	0.25	0	0.708333	1
French	0.732143	0.571429	0.446429	0.142857	0.303571	0.196429	0.464286	0.75	0.107143	0.589286	0.107143	0.214286	0.214286	0.107143	0.25	0.571429	0.785714	0	0.196429	0.553571	0.232143	0	0.767857	0.232143	0.0178571	0.25	0.517857	0	0.518519	0.732143	0.214286	0.732143	0.535714	0	0.321429	0.142857	0.321429	0.464286	0	0.410714	0.321429	0.0535714	0.535714	0.535714	0.482143	0.25	0	0.535714	1
Orcadian	0.7	0.633333	0.4	0.2	0.2	0.233333	0.566667	0.833333	0.166667	0.433333	0.133333	0.233333	0.3	0.166667	0.233333	0.466667	0.766667	0	0.133333	0.633333	0.166667	0	0.733333	0.266667	0.1	0.233333	0.5	0	0.5	0.666667	0.166667	0.666667	0.533333	0	0.333333	0.1	0.333333	0.5	0	0.466667	0.333333	0.0333333	0.5	0.666667	0.4	0.366667	0	0.666667	1
Russian	0.7	0.729167	0.54	0.26	0.28	0.16	0.38	0.8	0.18	0.56	0.14	0.18	0.32	0.18	0.26	0.46	0.82	0	0.16	0.62	0.28	0	0.72	0.28	0	0.28	0.44	0	0.44	0.72	0.28	0.72	0.54	0	0.26	0.1	0.26	0.46	0	0.38	0.26	0.08	0.54	0.52	0.34	0.28	0	0.64	1
Sardinian	0.767857	0.517857	0.446429	0.178571	0.285714	0.214286	0.553571	0.785714	0.142857	0.571429	0.142857	0.196429	0.25	0.107143	0.25	0.553571	0.803571	0	0.196429	0.589286	0.178571	0	0.857143	0.142857	0	0.267857	0.589286	0	0.625	0.75	0.125	0.75	0.446429	0	0.321429	0.25	0.321429	0.535714	0	0.482143	0.321429	0.0535714	0.464286	0.517857	0.553571	0.267857	0	0.5	1
Tuscan	0.857143	0.571429	0.357143	0.142857	0.214286	0.214286	0.5	0.857143	0.142857	0.571429	0.214286	0.142857	0.357143	0.142857	0.214286	0.5	0.857143	0	0.214286	0.642857	0.142857	0	0.785714	0.214286	0.0714286	0.214286	0.571429	0	0.571429	0.714286	0.142857	0.714286	0.428571	0	0.285714	0.142857	0.285714	0.571429	0	0.357143	0.285714	0.142857	0.428571	0.714286	0.428571	0.285714	0	0.714286	1
Tuscan	0.730263	0.558442	0.454545	0.227273	0.227273	0.233766	0.558442	0.88961	0.207792	0.62987	0.194805	0.227273	0.396104	0.201299	0.214286	0.376623	0.779221	0	0.214286	0.493506	0.253247	0	0.720779	0.285714	0.0324675	0.214286	0.5	0	0.493506	0.746753	0.253247	0.746753	0.584416	0	0.331169	0.0714286	0.324675	0.422078	0	0.324675	0.324675	0.0909091	0.577922	0.623377	0.402597	0.25974	0	0.597403	0
Bedouin	0.722222	0.813953	0.566667	0.255556	0.3	0.2	0.544444	0.844444	0.2	0.555556	0.122222	0.344444	0.188889	0.0666667	0.1	0.433333	0.644444	0	0.122222	0.5	0.2	0.0222222	0.666667	0.333333	0.111111	0.133333	0.533333	0	0.533333	0.744444	0.2	0.866667	0.677778	0.0111111	0.344444	0.166667	0.355556	0.340909	0.0111111	0.3	0.355556	0.0333333	0.666667	0.455556	0.533333	0.111111	0	0.355556	0.952381
Druze	0.72619	0.630952	0.452381	0.238095	0.238095	0.202381	0.511905	0.821429	0.119048	0.690476	0.309524	0.154762	0.416667	0.107143	0.22619	0.428571	0.845238	0	0.321429	0.440476	0.25	0	0.702381	0.297619	0.047619	0.238095	0.47619	0	0.52381	0.72619	0.214286	0.77381	0.630952	0	0.380952	0.107143	0.380952	0.357143	0	0.3375	0.380952	0.0238095	0.630952	0.535714	0.488095	0.214286	0.0238095	0.47619	0.963415
Mozabite	0.87037	0.444444	0.462963	0.185185	0.277778	0.111111	0.5	0.740741	0.296296	0.462963	0.0555556	0.314815	0.185185	0.12963	0.111111	0.388889	0.666667	0.0555556	0.0740741	0.555556	0.0740741	0.0925926	0.685185	0.314815	0.12963	0.111111	0.574074	0	0.574074	0.685185	0.0740741	0.851852	0.777778	0.0740741	0.518519	0.148148	0.518519	0.314815	0.0740741	0.296296	0.518519	0.0185185	0.685185	0.740741	0.685185	0.148148	0	0.203704	0.962963
Palestinian	0.771739	0.641304	0.554348	0.26087	0.25	0.184783	0.48913	0.793478	0.195652	0.521739	0.141304	0.206522	0.282609	0.141304	0.173913	0.478261	0.782609	0.0108696	0.152174	0.521739	0.195652	0.0108696	0.717391	0.282609	0.076087	0.184783	0.51087	0.0217391	0.532609	0.73913	0.195652	0.804348	0.608696	0.0108696	0.315217	0.141304	0.326087	0.391304	0.0108696	0.347826	0.326087	0.0434783	0.597826	0.5	0.478261	0.206522	0	0.402174	0.965116
Balochi	0.875	0.625	0.645833	0.458333	0.1875	0.270833	0.479167	0.958333	0.229167	0.604167	0.25	0.0833333	0.520833	0.25	0.291667	0.395833	0.916667	0	0.25	0.5625	0.375	0	0.5625	0.4375	0.0416667	0.3125	0.25	0	0.270833	0.645833	0.354167	0.6875	0.608696	0	0.1875	0.0208333	0.1875	0.416667	0	0.333333	0.1875	0.0625	0.604167	0.5625	0.229167	0.3125	0	0.729167	1
Brahui	0.72	0.58	0.4	0.26	0.14	0.26	0.6	0.94	0.1	0.8	0.2	0.22	0.32	0.12	0.38	0.44	0.78	0	0.2	0.5	0.26	0	0.72	0.28	0.02	0.36	0.36	0	0.38	0.64	0.26	0.66	0.541667	0	0.26	0.04	0.26	0.458333	0	0.38	0.26	0.08	0.54	0.66	0.3	0.34	0.02	0.64	0.98
Burusho	0.88	0.729167	0.52	0.38	0.14	0.18	0.52	0.92	0.28	0.6	0.24	0.2	0.52	0.3	0.16	0.28	0.8	0	0.16	0.52	0.34	0	0.6	0.4	0.06	0.16	0.44	0	0.44	0.78	0.34	0.84	0.7	0	0.3	0.04	0.3	0.28	0	0.18	0.3	0.1	0.72	0.5	0.32	0.16	0	0.5	1
Hazara	0.840909	0.681818	0.590909	0.386364	0.159091	0.181818	0.5	0.909091	0.318182	0.590909	0.272727	0.0909091	0.590909	0.318182	0.227273	0.318182	0.909091	0	0.25	0.545455	0.431818	0	0.522727	0.477273	0.0227273	0.227273	0.295455	0	0.295455	0.75	0.454545	0.772727	0.681818	0	0.204545	0	0.204545	0.318182	0	0.227273	0.204545	0.0909091	0.681818	0.5	0.159091	0.272727	0	0.704545	1
Kalash	0.795455	0.76087	0.543478	0.456522	0.0869565	0.152174	0.413043	0.956522	0.282609	0.673913	0.369565	0.152174	0.652174	0.282609	0.152174	0.195652	0.847826	0	0.369565	0.304348	0.347826	0	0.652174	0.347826	0	0.0869565	0.565217	0	0.630435	0.913043	0.282609	0.913043	0.76087	0	0.478261	0	0.478261	0.23913	0	0.0869565	0.478261	0.152174	0.76087	0.673913	0.478261	0.0869565	0	0.391304	1
Makrani	0.78	0.78	0.4	0.2	0.2	0.38	0.72	0.92	0.28	0.66	0.18	0.22	0.4	0.26	0.26	0.36	0.76	0	0.16	0.52	0.28	0	0.7	0.3	0	0.24	0.46	0	0.48	0.76	0.28	0.76	0.68	0	0.38	0.04	0.38	0.32	0	0.28	0.38	0.04	0.68	0.64	0.4	0.28	0.02	0.6	0.96
Pathan	0.909091	0.571429	0.522727	0.386364	0.136364	0.227273	0.454545	0.909091	0.159091	0.704545	0.272727	0.136364	0.431818	0.159091	0.295455	0.431818	0.886364	0	0.295455	0.454545	0.318182	0	0.636364	0.363636	0.0454545	0.25	0.386364	0	0.431818	0.704545	0.272727	0.75	0.590909	0	0.272727	0.0227273	0.272727	0.431818	0	0.25	0.295455	0.136364	0.590909	0.659091	0.340909	0.227273	0	0.636364	1
Sindhi	0.895833	0.625	0.4375	0.3125	0.125	0.1875	0.541667	0.916667	0.208333	0.666667	0.229167	0.229167	0.416667	0.1875	0.208333	0.354167	0.791667	0.0208333	0.208333	0.5625	0.208333	0.0416667	0.666667	0.333333	0.0833333	0.1875	0.479167	0	0.479167	0.729167	0.25	0.8125	0.708333	0.0416667	0.375	0.0625	0.354167	0.354167	0.0416667	0.25	0.354167	0.104167	0.645833	0.645833	0.375	0.208333	0.0208333	0.583333	0.979167
Gujarati	0.935897	0.623377	0.512658	0.379747	0.132911	0.177215	0.550633	0.962025	0.234177	0.620253	0.291139	0.183544	0.544304	0.253165	0.139241	0.246835	0.803797	0	0.234177	0.544304	0.443038	0	0.487342	0.512658	0.0696203	0.120253	0.367089	0	0.405063	0.810127	0.411392	0.873418	0.759494	0	0.291139	0.0506329	0.272152	0.265823	0	0.177215	0.291139	0.0632911	0.753165	0.455696	0.35443	0.14557	0	0.594937	0
Cambodian	0.85	0.5	0.6	0.45	0.15	0.2	0.55	1	0.45	0.65	0.35	0.15	0.65	0.3	0.1	0.15	0.85	0	0.35	0.5	0.55	0	0.4	0.6	0.05	0.1	0.3	0	0.277778	0.8	0.55	0.85	0.85	0	0.25	0	0.25	0.15	0	0.15	0.25	0	0.85	0.4	0.2	0.15	0	0.8	1
Dai	0.85	0.7	0.65	0.55	0.1	0.15	0.45	1	0.35	0.45	0.25	0.1	0.7	0.45	0.15	0.2	0.9	0	0.25	0.65	0.6	0	0.4	0.6	0	0.15	0.25	0	0.3	0.85	0.55	0.85	0.85	0	0.35	0	0.35	0.15	0	0.15	0.35	0	0.85	0.5	0.4	0.15	0	0.6	1
Daur	0.777778	0.4375	0.333333	0.277778	0.0555556	0.277778	0.666667	1	0.333333	0.611111	0.166667	0.0555556	0.5	0.333333	0.388889	0.444444	0.944444	0	0.166667	0.777778	0.444444	0	0.555556	0.444444	0	0.388889	0.166667	0	0.166667	0.5	0.333333	0.5	0.5	0	0.166667	0	0.166667	0.444444	0	0.444444	0.166667	0	0.555556	0.611111	0.166667	0.388889	0	0.888889	1
Han	0.784091	0.627907	0.579545	0.511364	0.0568182	0.238636	0.454545	0.977273	0.454545	0.511364	0.204545	0.0340909	0.659091	0.431818	0.25	0.295455	0.965909	0	0.238636	0.75	0.454545	0	0.545455	0.454545	0	0.261364	0.261364	0	0.272727	0.738636	0.465909	0.738636	0.659091	0	0.193182	0	0.159091	0.375	0	0.261364	0.170455	0.113636	0.613636	0.556818	0.215909	0.215909	0	0.715909	1
Hezhen	0.666667	0.722222	0.388889	0.388889	0	0.166667	0.611111	1	0.166667	0.611111	0.222222	0	0.444444	0.277778	0.388889	0.611111	1	0	0.166667	0.833333	0.388889	0	0.611111	0.388889	0	0.388889	0.166667	0	0.166667	0.666667	0.5	0.666667	0.611111	0	0.111111	0.0555556	0.111111	0.388889	0	0.333333	0.111111	0	0.611111	0.444444	0.166667	0.333333	0	0.722222	1
Japanese	0.678571	0.660714	0.375	0.375	0	0.285714	0.642857	1	0.314815	0.678571	0.357143	0.0178571	0.660714	0.303571	0.303571	0.321429	0.982143	0	0.339286	0.642857	0.410714	0	0.589286	0.410714	0	0.303571	0.285714	0	0.303571	0.696429	0.392857	0.696429	0.678571	0	0.285714	0	0.285714	0.321429	0	0.303571	0.285714	0.0178571	0.678571	0.607143	0.267857	0.303571	0	0.732143	1
Lahu	0.6875	0.5625	0.4375	0.375	0.0625	0.1875	0.5	1	0.3125	0.6875	0.4375	0.0625	0.75	0.3125	0.125	0.1875	1	0	0.4375	0.5625	0.25	0	0.75	0.25	0	0.3125	0.4375	0	0.4375	0.6875	0.25	0.6875	0.5	0	0.25	0	0.25	0.5	0	0.3125	0.25	0.1875	0.5	0.75	0.25	0.25	0	0.625	1
Miaozu	0.75	0.55	0.55	0.4	0.1	0.2	0.6	1	0.4	0.6	0.3	0	0.75	0.4	0.25	0.25	1	0	0.45	0.55	0.3	0	0.7	0.3	0	0.2	0.5	0	0.5	0.8	0.3	0.8	0.75	0	0.45	0	0.45	0.25	0	0.2	0.45	0.05	0.75	0.7	0.5	0.15	0	0.5	1
Mongola	0.7	0.6	0.3	0.2	0.05	0.35	0.75	1	0.25	0.75	0.1	0.05	0.35	0.25	0.6	0.6	0.95	0	0.1	0.85	0.35	0	0.65	0.35	0	0.55	0.1	0	0.1	0.5	0.4	0.5	0.5	0	0.1	0	0.05	0.55	0	0.5	0.05	0.05	0.45	0.6	0.05	0.5	0	0.95	1
Naxi	0.6875	0.8125	0.625	0.5625	0.0625	0.1875	0.4375	1	0.5	0.5	0.3125	0	0.8125	0.5	0.1875	0.1875	1	0	0.3125	0.625	0.4375	0	0.5625	0.4375	0	0.1875	0.3125	0	0.3125	0.8125	0.5	0.8125	0.8125	0	0.3125	0	0.25	0.25	0	0.25	0.25	0	0.75	0.5	0.3125	0.1875	0	0.5625	1
Oroqen	0.833333	0.777778	0.5	0.388889	0.111111	0.222222	0.611111	1	0.277778	0.611111	0.333333	0	0.611111	0.277778	0.277778	0.444444	1	0	0.333333	0.666667	0.555556	0	0.444444	0.555556	0	0.222222	0.222222	0	0.222222	0.777778	0.555556	0.777778	0.722222	0	0.166667	0	0.166667	0.277778	0	0.222222	0.166667	0.0555556	0.722222	0.444444	0.166667	0.222222	0	0.833333	1
She	0.85	0.7	0.25	0.25	0	0.5	0.75	1	0.2	0.75	0.25	0.05	0.5	0.25	0.45	0.45	0.95	0	0.25	0.7	0.25	0	0.75	0.25	0	0.45	0.3	0	0.3	0.55	0.25	0.55	0.5	0	0.25	0	0.25	0.5	0	0.35	0.25	0.05	0.5	0.75	0.3	0.4	0	0.7	1
Tu	0.4	0.55	0.6	0.6	0.05	0.05	0.35	0.95	0.45	0.55	0.35	0.1	0.75	0.4	0.1	0.15	0.9	0	0.4	0.55	0.4	0	0.55	0.45	0.05	0.2	0.35	0	0.35	0.75	0.4	0.8	0.75	0	0.3	0	0.2	0.35	0	0.25	0.2	0.1	0.65	0.55	0.2	0.25	0	0.7	1
Tujia	0.95	0.65	0.55	0.5	0.05	0.2	0.55	1	0.4	0.6	0.3	0	0.65	0.35	0.2	0.25	0.95	0	0.35	0.65	0.55	0	0.45	0.55	0	0.2	0.25	0	0.25	0.8	0.55	0.8	0.8	0	0.25	0	0.25	0.2	0	0.2	0.25	0	0.8	0.45	0.3	0.15	0	0.7	1
Uygur	0.65	0.75	0.5	0.5	0.05	0.2	0.35	0.95	0.35	0.55	0.1	0.1	0.5	0.4	0.35	0.4	0.9	0	0.1	0.75	0.4	0	0.5	0.5	0.1	0.35	0.15	0	0.2	0.55	0.35	0.65	0.65	0	0.2	0	0.15	0.4	0	0.35	0.2	0	0.65	0.55	0.2	0.35	0	0.6	1
Xibo	0.666667	0.666667	0.555556	0.388889	0.111111	0.333333	0.611111	1	0.333333	0.611111	0.277778	0	0.555556	0.277778	0.333333	0.444444	1	0	0.277778	0.722222	0.5	0	0.5	0.5	0	0.333333	0.166667	0	0.166667	0.666667	0.5	0.666667	0.666667	0	0.166667	0	0.111111	0.388889	0	0.388889	0.111111	0	0.611111	0.5	0.111111	0.333333	0	0.944444	1
Yakut	0.84	0.895833	0.32	0.32	0	0.44	0.68	1	0.4	0.44	0.02	0	0.38	0.36	0.36	0.56	1	0	0.08	0.9	0.46	0	0.54	0.46	0	0.42	0.12	0	0.12	0.58	0.46	0.58	0.54	0	0.08	0.06	0.06	0.48	0	0.48	0.06	0	0.52	0.48	0.14	0.48	0	0.9	1
Yizu	0.95	0.6	0.5	0.35	0.15	0.25	0.6	0.95	0.35	0.65	0.45	0.05	0.75	0.3	0.15	0.2	0.95	0	0.5	0.45	0.35	0	0.65	0.35	0	0.15	0.5	0	0.5	0.85	0.35	0.85	0.75	0	0.4	0	0.4	0.25	0	0.15	0.4	0.1	0.75	0.65	0.4	0.15	0	0.6	1
Maritime Chukchee	0.840909	0.795455	0.681818	0.681818	0	0.136364	0.454545	1	0.386364	0.477273	0.159091	0.159091	0.545455	0.386364	0.159091	0.295455	0.840909	0	0.181818	0.636364	0.636364	0	0.363636	0.636364	0	0.136364	0.227273	0	0.227273	0.863636	0.636364	0.863636	0.863636	0	0.227273	0	0.136364	0.227273	0	0.136364	0.136364	0.0909091	0.772727	0.363636	0.136364	0.119048	0	0.840909	1
Naukan Eskimos	0.704545	0.818182	0.386364	0.386364	0	0.136364	0.568182	1	0.568182	0.431818	0	0.204545	0.545455	0.545455	0.227273	0.25	0.795455	0	0	0.795455	0.659091	0	0.340909	0.659091	0	0.204545	0.136364	0	0.136364	0.772727	0.636364	0.772727	0.772727	0	0.136364	0	0.0454545	0.318182	0	0.227273	0.0454545	0.0909091	0.681818	0.363636	0.0454545	0.2	0	0.954545	1
Colombian	0.642857	0.571429	0.928571	0.928571	0	0.0714286	0.0714286	1	0.928571	0.0714286	0	0	0.928571	0.928571	0.0714286	0.0714286	1	0	0	0.857143	0.928571	0	0.0714286	0.928571	0	0.0714286	0	0	0	0.928571	0.928571	0.928571	0.928571	0	0	0	0	0.0714286	0	0.0714286	0	0	0.928571	0.0714286	0	0.0714286	0	0.928571	1
Karitiana	0.653846	0.230769	0.961538	0.961538	0	0.0384615	0.0384615	1	0.961538	0.0384615	0.0384615	0	0.846154	0.807692	0	0.153846	1	0	0.0384615	0.769231	0.961538	0	0.0384615	0.961538	0	0	0.0384615	0	0.0384615	1	0.961538	1	1	0	0.0384615	0	0.0384615	0	0	0	0.0384615	0	1	0.0384615	0.0384615	0	0	0.769231	1
Maya	0.666667	0.52381	0.761905	0.738095	0	0.238095	0.357143	1	0.738095	0.214286	0.0238095	0.0238095	0.785714	0.761905	0.166667	0.166667	0.97619	0.0238095	0.0238095	0.880952	0.761905	0.0238095	0.214286	0.785714	0	0.166667	0.047619	0	0.0238095	0.809524	0.761905	0.833333	0.833333	0.0238095	0.0238095	0.0238095	0.0238095	0.214286	0.0238095	0.214286	0.0238095	0	0.785714	0.238095	0.0714286	0.142857	0.0238095	0.857143	1
Pima	0.964286	0.428571	0.857143	0.464286	0.0357143	0.535714	0.535714	1	0.857143	0.142857	0.0357143	0	0.892857	0.857143	0.107143	0.107143	1	0	0.0357143	0.892857	0.857143	0	0.142857	0.857143	0	0.107143	0.0357143	0	0.0357143	0.892857	0.857143	0.892857	0.892857	0	0.0357143	0	0.0357143	0.107143	0	0.107143	0.0357143	0	0.892857	0.142857	0.0357143	0.107143	0	0.857143	1
Surui	0.9375	0.5	0.875	0.875	0	0.0625	0.0625	1	0.9375	0.0625	0	0	0.9375	0.9375	0.0625	0.0625	1	0	0	1	0.9375	0	0.0625	0.9375	0	0.0625	0	0	0	0.9375	0.9375	0.9375	0.9375	0	0	0	0	0.0625	0	0.0625	0	0	0.9375	0.0625	0	0.0625	0	1	1
Melanesian	0.909091	0.863636	0.727273	0.727273	0	0.0454545	0.181818	1	0.590909	0.409091	0	0.409091	0.5	0.545455	0	0.0909091	0.636364	0	0.0454545	0.545455	0.636364	0	0.227273	0.772727	0	0	0.409091	0	0.409091	1	0.590909	1	1	0	0.454545	0	0.454545	0	0	0	0.454545	0	1	0.454545	0.454545	0	0	0.545455	1
Papuan	0.96875	0.90625	0.794118	0.676471	0	0	0.205882	1	0.647059	0.294118	0.0882353	0.235294	0.735294	0.647059	0	0.0588235	0.794118	0	0.0588235	0.764706	0.823529	0	0.176471	0.823529	0	0	0.176471	0	0.0882353	1	0.911765	1	1	0	0.0882353	0	0.0882353	0	0	0	0.0882353	0	1	0.0882353	0.117647	0	0	0.882353	1
Aborigines	0.8125	0.5625	0.625	0.5	0.1875	0.125	0.3125	0.9375	0.5	0.3125	0	0.125	0.5	0.5	0.1875	0.375	0.875	0	0	0.625	0.5	0	0.4375	0.5625	0.0625	0.1875	0.25	0	0.25	0.75	0.5	0.8125	0.6875	0	0.125	0.125	0.125	0.3125	0	0.3125	0.125	0	0.6875	0.3125	0.25	0.1875	0	0.625	1
[truncated: 107 more columns]
